# Supplementary material for: Common Digital Extensor Tendon Injury in Three Sporting Dogs
Source: Animals (Basel). 2022 Sep 29;12(19):2619. doi: 10.3390/ani12192619 (PMC9559242; doi:10.3390/ani12192619)
Supplement: Supplementary file 1 [file animals-12-02619-s001.zip]

Archive with 1 entries (1 files):
- animals-1898460-supplementary.mov
